# Supplementary material for: Efficient identification of SNPs in pooled DNA samples using a dual mononucleotide addition-based sequencing method
Source: Mol Genet Genomics. 2017 Jun 13;292(5):1069–81. doi: 10.1007/s00438-017-1332-2 (PMC5594057; doi:10.1007/s00438-017-1332-2)
Supplement: Supplementary file 2 — Supplementary material 2 (XLSX 22 kb) [file 438_2017_1332_MOESM2_ESM.xlsx]

## Sheet: Sheet1
	Accuracy of Epds										Accuracy of PSM										Accuracy of Epds minus Accuracy of PSM
		0	0.01	0.02	0.04	0.08	0.16	0.32	0.64			0	0.01	0.02	0.04	0.08	0.16	0.32	0.64			0	0.01	0.02	0.04	0.08	0.16	0.32	0.64
Pair I	0.0001	0.9769	1	1	1	1	1	1	1		0.0001	0.9613	1	1	1	1	1	1	1		0.0001	0.0156	0	0	0	0	0	0	0
	0.0002	0.9793	1	1	1	1	1	1	1		0.0002	0.963	1	1	1	1	1	1	1		0.0002	0.0163	0	0	0	0	0	0	0
	0.0004	0.9768	1	1	1	1	1	1	1		0.0004	0.962	1	1	1	1	1	1	1		0.0004	0.0148	0	0	0	0	0	0	0
	0.0008	0.9774	0.9997	1	1	1	1	1	1		0.0008	0.9599	1	1	1	1	1	1	1		0.0008	0.0175	-0.0003	0	0	0	0	0	0
	0.0016	0.9776	0.9542	0.9996	1	1	1	1	1		0.0016	0.9629	0.9242	1	1	1	1	1	1		0.0016	0.0147	0.03	-0.0004	0	0	0	0	0
	0.0032	0.9789	0.7374	0.9469	0.9997	1	1	1	1		0.0032	0.9637	0.1932	0.9304	1	1	1	1	1		0.0032	0.0152	0.5442	0.0165	-0.0003	0	0	0	0
	0.0064	0.9788	0.5246	0.7375	0.9509	0.9995	1	1	1		0.0064	0.9637	0.0209	0.1978	0.9436	1	1	1	1		0.0064	0.0151	0.5037	0.5397	0.0073	-0.0005	0	0	0
	0.0128	0.9797	0.172	0.525	0.7448	0.9549	0.9998	1	1		0.0128	0.9599	0.0031	0.0234	0.2224	0.9616	1	1	1		0.0128	0.0198	0.1689	0.5016	0.5224	-0.0067	-0.0002	0	0
	0.0256	0.977	0.0118	0.1801	0.5213	0.7497	0.9623	1	1		0.0256	0.9555	0.0009	0.0038	0.0285	0.2742	0.9818	1	1		0.0256	0.0215	0.0109	0.1763	0.4928	0.4755	-0.0195	0	0
	0.0512	0.9757	0.0006	0.0134	0.1744	0.5091	0.7545	0.9703	1		0.0512	0.9459	0.0005	0.0011	0.0067	0.0452	0.3801	0.9932	1		0.0512	0.0298	0.0001	0.0123	0.1677	0.4639	0.3744	-0.0229	0
	0.1024	0.976	0.0002	0.0005	0.015	0.1723	0.4892	0.7656	0.9745		0.1024	0.8901	0.0003	0.001	0.0035	0.0117	0.082	0.6132	0.9969		0.1024	0.0859	-0.0001	-0.0005	0.0115	0.1606	0.4072	0.1524	-0.0224
	0.2048	0.9801	0	0.0005	0.0018	0.0135	0.1556	0.4682	0.7488		0.2048	0.6713	0.0015	0.0027	0.0045	0.0095	0.0361	0.2058	0.8086		0.2048	0.3088	-0.0015	-0.0022	-0.0027	0.004	0.1195	0.2624	-0.0598
		0	0.01	0.02	0.04	0.08	0.16	0.32	0.64			0	0.01	0.02	0.04	0.08	0.16	0.32	0.64			0	0.01	0.02	0.04	0.08	0.16	0.32	0.64
Pair II	0.0001	0.976	1	1	1	1	1	1	1		0.0001	0.9598	1	1	1	1	1	1	1		0.0001	0.0162	0	0	0	0	0	0	0
	0.0002	0.9773	1	1	1	1	1	1	1		0.0002	0.9618	1	1	1	1	1	1	1		0.0002	0.0155	0	0	0	0	0	0	0
	0.0004	0.9773	0.9999	1	1	1	1	1	1		0.0004	0.9606	1	1	1	1	1	1	1		0.0004	0.0167	-0.0001	0	0	0	0	0	0
	0.0008	0.9765	0.9619	1	1	1	1	1	1		0.0008	0.9607	1	1	1	1	1	1	1		0.0008	0.0158	-0.0381	0	0	0	0	0	0
	0.0016	0.9785	0.4839	0.9629	0.9998	1	1	1	1		0.0016	0.9615	0.8867	1	1	1	1	1	1		0.0016	0.017	-0.4028	-0.0371	-0.0002	0	0	0	0
	0.0032	0.9795	0.089	0.4846	0.9576	0.9999	1	1	1		0.0032	0.9573	0.0918	0.9005	1	1	1	1	1		0.0032	0.0222	-0.0028	-0.4159	-0.0424	-0.0001	0	0	0
	0.0064	0.9769	0.015	0.0823	0.4858	0.9629	1	1	1		0.0064	0.9608	0.0077	0.0855	0.905	1	1	1	1		0.0064	0.0161	0.0073	-0.0032	-0.4192	-0.0371	0	0	0
	0.0128	0.9775	0.0044	0.0134	0.0831	0.4996	0.959	0.9998	1		0.0128	0.9606	0.0024	0.0076	0.0869	0.922	1	1	1		0.0128	0.0169	0.002	0.0058	-0.0038	-0.4224	-0.041	-0.0002	0
	0.0256	0.9781	0.0021	0.0036	0.0151	0.0793	0.4855	0.9557	0.9997		0.0256	0.9548	0.0003	0.0013	0.006	0.0868	0.948	1	1		0.0256	0.0233	0.0018	0.0023	0.0091	-0.0075	-0.4625	-0.0443	-0.0003
	0.0512	0.9792	0.0014	0.0013	0.0036	0.0146	0.0821	0.4662	0.935		0.0512	0.9448	0.0003	0.0003	0.0017	0.0099	0.0947	0.9767	1		0.0512	0.0344	0.0011	0.001	0.0019	0.0047	-0.0126	-0.5105	-0.065
	0.1024	0.9764	0.0013	0.0021	0.0019	0.003	0.0111	0.0759	0.4392		0.1024	0.8952	0.0002	0.0005	0.0011	0.0043	0.016	0.1145	0.982		0.1024	0.0812	0.0011	0.0016	0.0008	-0.0013	-0.0049	-0.0386	-0.5428
	0.2048	0.9787	0.0009	0.0007	0.0011	0.0017	0.0031	0.0121	0.0723		0.2048	0.6773	0.0008	0.0009	0.001	0.0031	0.0099	0.048	0.1901		0.2048	0.3014	0.0001	-0.0002	0.0001	-0.0014	-0.0068	-0.0359	-0.1178
		0	0.01	0.02	0.04	0.08	0.16	0.32	0.64			0	0.01	0.02	0.04	0.08	0.16	0.32	0.64			0	0.01	0.02	0.04	0.08	0.16	0.32	0.64
Pair III	0.0001	0.9751	1	1	1	1	1	1	1		0.0001	0.9633	0.0111	0.0111	0.0095	0.0082	0.0096	0.0116	0.0097		0.0001	0.0118	0.9889	0.9889	0.9905	0.9918	0.9904	0.9884	0.9903
	0.0002	0.9769	1	1	1	1	1	1	1		0.0002	0.9628	0.01	0.0112	0.0099	0.0098	0.0096	0.0126	0.0122		0.0002	0.0141	0.99	0.9888	0.9901	0.9902	0.9904	0.9874	0.9878
	0.0004	0.9788	1	1	1	1	1	1	1		0.0004	0.9621	0.011	0.0109	0.0118	0.01	0.0117	0.0091	0.011		0.0004	0.0167	0.989	0.9891	0.9882	0.99	0.9883	0.9909	0.989
	0.0008	0.9761	1	1	1	1	1	1	1		0.0008	0.9616	0.0115	0.0121	0.0123	0.0099	0.0109	0.0092	0.0118		0.0008	0.0145	0.9885	0.9879	0.9877	0.9901	0.9891	0.9908	0.9882
	0.0016	0.978	0.9879	1	1	1	1	1	1		0.0016	0.9621	0.0934	0.0126	0.0111	0.012	0.0112	0.0114	0.0103		0.0016	0.0159	0.8945	0.9874	0.9889	0.988	0.9888	0.9886	0.9897
	0.0032	0.9764	0.8825	0.9909	1	1	1	1	1		0.0032	0.9642	0.0386	0.0921	0.01	0.0105	0.0117	0.0088	0.0111		0.0032	0.0122	0.8439	0.8988	0.99	0.9895	0.9883	0.9912	0.9889
	0.0064	0.9755	0.431	0.8828	0.9903	0.9999	1	1	1		0.0064	0.9618	0.0099	0.0423	0.0929	0.0106	0.012	0.011	0.0117		0.0064	0.0137	0.4211	0.8405	0.8974	0.9893	0.988	0.989	0.9883
	0.0128	0.9769	0.0437	0.4315	0.8833	0.9919	1	1	1		0.0128	0.9599	0.0037	0.0105	0.0373	0.0806	0.0096	0.0099	0.0104		0.0128	0.017	0.04	0.421	0.846	0.9113	0.9904	0.9901	0.9896
	0.0256	0.9765	0.0052	0.0425	0.4276	0.8857	0.9923	1	1		0.0256	0.9597	0.0021	0.005	0.0109	0.0421	0.0663	0.0105	0.0087		0.0256	0.0168	0.0031	0.0375	0.4167	0.8436	0.926	0.9895	0.9913
	0.0512	0.977	0.0012	0.0045	0.0386	0.4184	0.8862	0.9933	0.991		0.0512	0.9434	0.0029	0.0035	0.0043	0.0122	0.04	0.0479	0.0121		0.0512	0.0336	-0.0017	0.001	0.0343	0.4062	0.8462	0.9454	0.9789
	0.1024	0.9794	0.001	0.001	0.0033	0.0363	0.4023	0.864	0.9533		0.1024	0.8917	0.003	0.004	0.0058	0.0081	0.0184	0.0424	0.0253		0.1024	0.0877	-0.002	-0.003	-0.0025	0.0282	0.3839	0.8216	0.928
	0.2048	0.9789	0.0004	0.001	0.0016	0.0035	0.032	0.2849	0.8013		0.2048	0.6762	0.0062	0.0064	0.0086	0.0102	0.0183	0.0403	0.055		0.2048	0.3027	-0.0058	-0.0054	-0.007	-0.0067	0.0137	0.2446	0.7463
		0	0.01	0.02	0.04	0.08	0.16	0.32	0.64			0	0.01	0.02	0.04	0.08	0.16	0.32	0.64			0	0.01	0.02	0.04	0.08	0.16	0.32	0.64
Pair IV	0.0001	0.997	1	1	1	1	1	1	1		0.0001	0.9634	1	1	1	1	1	1	1		0.0001	0.0336	0	0	0	0	0	0	0
	0.0002	0.9975	1	1	1	1	1	1	1		0.0002	0.9632	1	1	1	1	1	1	1		0.0002	0.0343	0	0	0	0	0	0	0
	0.0004	0.9983	0.9994	1	1	1	1	1	1		0.0004	0.9646	1	1	1	1	1	1	1		0.0004	0.0337	-0.0006	0	0	0	0	0	0
	0.0008	0.9962	0.9343	0.9996	1	1	1	1	1		0.0008	0.9622	0.9995	1	1	1	1	1	1		0.0008	0.034	-0.0652	-0.0004	0	0	0	0	0
	0.0016	0.9972	0.5656	0.9362	0.9998	1	1	1	1		0.0016	0.9634	0.8604	0.9998	1	1	1	1	1		0.0016	0.0338	-0.2948	-0.0636	-0.0002	0	0	0	0
	0.0032	0.9972	0.1215	0.5637	0.9336	0.9997	1	1	1		0.0032	0.9619	0.1351	0.8667	0.9994	1	1	1	1		0.0032	0.0353	-0.0136	-0.303	-0.0658	-0.0003	0	0	0
	0.0064	0.9964	0.0145	0.1254	0.5682	0.944	0.9998	1	1		0.0064	0.9616	0.0166	0.1425	0.8894	1	1	1	1		0.0064	0.0348	-0.0021	-0.0171	-0.3212	-0.056	-0.0002	0	0
	0.0128	0.9973	0.0043	0.0171	0.1173	0.5725	0.9573	0.9999	1		0.0128	0.9642	0.0019	0.0181	0.1571	0.9184	1	1	1		0.0128	0.0331	0.0024	-0.001	-0.0398	-0.3459	-0.0427	-0.0001	0
	0.0256	0.997	0.0031	0.0042	0.0125	0.1219	0.5833	0.9632	1		0.0256	0.9576	0.0006	0.0021	0.0219	0.1971	0.96	1	1		0.0256	0.0394	0.0025	0.0021	-0.0094	-0.0752	-0.3767	-0.0368	0
	0.0512	0.9979	0.0026	0.0026	0.0044	0.0168	0.1277	0.5827	0.9713		0.0512	0.9427	0	0.0007	0.0031	0.026	0.2829	0.9856	1		0.0512	0.0552	0.0026	0.0019	0.0013	-0.0092	-0.1552	-0.4029	-0.0287
	0.1024	0.998	0.0017	0.0031	0.0029	0.0049	0.0193	0.1236	0.577		0.1024	0.8968	0.0001	0.0003	0.0015	0.0079	0.0621	0.5134	0.9934		0.1024	0.1012	0.0016	0.0028	0.0014	-0.003	-0.0428	-0.3898	-0.4164
	0.2048	0.9988	0.0016	0.0017	0.0013	0.0032	0.0051	0.0199	0.1341		0.2048	0.6769	0.0004	0.0006	0.0016	0.0042	0.0208	0.1613	0.7559		0.2048	0.3219	0.0012	0.0011	-0.0003	-0.001	-0.0157	-0.1414	-0.6218
