# Supplementary material for: Efficient identification of SNPs in pooled DNA samples using a dual mononucleotide addition-based sequencing method
Source: Mol Genet Genomics. 2017 Jun 13;292(5):1069–81. doi: 10.1007/s00438-017-1332-2 (PMC5594057; doi:10.1007/s00438-017-1332-2)
Supplement: Supplementary file 3 — Supplementary material 3 (TXT 17 kb) [file 438_2017_1332_MOESM3_ESM.txt]

#100 pairs of randomly simulated wild and mutant sequences
Pair	1
Wild_sequence:	TTTGCTCGCTGCCCGTTGCACCCCGCTCTAATCCAGGCGA
Mutant_sequence:	TTTGCTGGCTGCCCGTTGCACCCCGCTCTAATCCAGGCGA
---------------------------------------------------
Pair	2
Wild_sequence:	ATGGTCTACACCGTGCCGAACCATCGAAAGGGCTCGCCGT
Mutant_sequence:	AAGGTCTACACCGTGCCGAACCATCGAAAGGGCTCGCCGT
---------------------------------------------------
Pair	3
Wild_sequence:	CGCCAAGCCAACGGGGACAGCAAGCTAGTTCGGTGGTCTC
Mutant_sequence:	CGCCAAGCCAACGTGGACAGCAAGCTAGTTCGGTGGTCTC
---------------------------------------------------
Pair	4
Wild_sequence:	GGCACTACGTCTCTTAAAGCACTGCACTTGAGTGCTGACC
Mutant_sequence:	GGCACTACGTCTCTTAAAGCACTGCCCTTGAGTGCTGACC
---------------------------------------------------
Pair	5
Wild_sequence:	TTTCTTGAGACTAGTCGCGGAGGAGTTGACTTCAGCGAGT
Mutant_sequence:	TTTCTTGAGACTAGTCGCGGAGGAGTTGACTTCAGGGAGT
---------------------------------------------------
Pair	6
Wild_sequence:	TAGAAGGCTGCTCACCAGCTCGATCAGAATTCTCAGCAGT
Mutant_sequence:	TAGAAGGCTGCTCATCAGCTCGATCAGAATTCTCAGCAGT
---------------------------------------------------
Pair	7
Wild_sequence:	TTTGTATAGATTCCCTTTATCTCTAGTTCACGCACATATC
Mutant_sequence:	TTTCTATAGATTCCCTTTATCTCTAGTTCACGCACATATC
---------------------------------------------------
Pair	8
Wild_sequence:	GAGTGTGCAGTATTGGTTTCCATTCCGTGATATTCTGTTA
Mutant_sequence:	GATTGTGCAGTATTGGTTTCCATTCCGTGATATTCTGTTA
---------------------------------------------------
Pair	9
Wild_sequence:	GGCCATCGACAAGCTCGGTTTTGGAATTACTATTTGCTAC
Mutant_sequence:	GGCCATCGACAAGTTCGGTTTTGGAATTACTATTTGCTAC
---------------------------------------------------
Pair	10
Wild_sequence:	GTCGCAACATTATTGATACTGATTCAATCGATAATCCAAT
Mutant_sequence:	GTCGCAACATTATTGATACTGATTCAATCGATAATCCAGT
---------------------------------------------------
Pair	11
Wild_sequence:	CGGTGTTATTTATAGATACTTAGGAGGGCGTCCCCTTCAT
Mutant_sequence:	CGGTGTTATTTATAGATACTTAGGAGGACGTCCCCTTCAT
---------------------------------------------------
Pair	12
Wild_sequence:	GTTCCCATCTCCCGTGTAAACCCGTGCGGGGTCCTCACAC
Mutant_sequence:	GTTCCCATCTCCCGTGTAAACCCGTGCGGGATCCTCACAC
---------------------------------------------------
Pair	13
Wild_sequence:	GTACGAACAATGTTACGTTTCCCTAAGGTACGATCGACCC
Mutant_sequence:	GTACGAACAATGTTATGTTTCCCTAAGGTACGATCGACCC
---------------------------------------------------
Pair	14
Wild_sequence:	TTCGTACTAAGCAGAGTTCCCGGCCTGCTTCGGCTTGTGG
Mutant_sequence:	TTCGTACTACGCAGAGTTCCCGGCCTGCTTCGGCTTGTGG
---------------------------------------------------
Pair	15
Wild_sequence:	TCCATCTTAGACGGTTAGACATATCGACGGCCTTGTATAC
Mutant_sequence:	TCCATCTTAGACGGTTAGACATATCGATGGCCTTGTATAC
---------------------------------------------------
Pair	16
Wild_sequence:	GGACAGTGTCAGGCAGCGGGCCCTTGTTCCGTTTCTCTTA
Mutant_sequence:	GGATAGTGTCAGGCAGCGGGCCCTTGTTCCGTTTCTCTTA
---------------------------------------------------
Pair	17
Wild_sequence:	AGCTCCTATCAAGGCAGTTGGGTGACGTTGCCAGGCTGAA
Mutant_sequence:	AGCACCTATCAAGGCAGTTGGGTGACGTTGCCAGGCTGAA
---------------------------------------------------
Pair	18
Wild_sequence:	TCGACATTGAGTGTCGATTCCCACATGGTCGTGCTTCGAC
Mutant_sequence:	TCGACATTGACTGTCGATTCCCACATGGTCGTGCTTCGAC
---------------------------------------------------
Pair	19
Wild_sequence:	AACGCTTGGGCTGTTCAAGCCTAGCTGTTACAGTCTCATT
Mutant_sequence:	AACTCTTGGGCTGTTCAAGCCTAGCTGTTACAGTCTCATT
---------------------------------------------------
Pair	20
Wild_sequence:	GAGTCAAAACCTCTAGGTGAAGTCTACAAGCGTGTCACCG
Mutant_sequence:	GAGTCAAAACCTCTAGGTGAAGTCTACAAGCGTTTCACCG
---------------------------------------------------
Pair	21
Wild_sequence:	CTGTGCTATTAGACGTTTCAAACCTTCTCGTTTGATGCTT
Mutant_sequence:	CTGTGCTATTAGACGTTTCAAACATTCTCGTTTGATGCTT
---------------------------------------------------
Pair	22
Wild_sequence:	TAGCTGCAGCAGTCAGACTTAGTCATTTCAGCGTAAAAAT
Mutant_sequence:	TAGCTGCAGCAGTCAGACTTAGTCATTTCAGCATAAAAAT
---------------------------------------------------
Pair	23
Wild_sequence:	CCTGATTCTTGTGGGCAGGCCCCACGCTGCGCATGCTTTG
Mutant_sequence:	CCTGATTCTTGTGGGCAGGCCTCACGCTGCGCATGCTTTG
---------------------------------------------------
Pair	24
Wild_sequence:	CTGCGTAATCTTTATAATGAATGTAGAATGGAACCTTTCC
Mutant_sequence:	CTGCGTGATCTTTATAATGAATGTAGAATGGAACCTTTCC
---------------------------------------------------
Pair	25
Wild_sequence:	CCTTTAACTCCGACGTAGACTAGAAGTCTTCGTACCTTAG
Mutant_sequence:	CCTTTAATTCCGACGTAGACTAGAAGTCTTCGTACCTTAG
---------------------------------------------------
Pair	26
Wild_sequence:	TCGCCCGGGTGAGCAACCTGATACATGACATTAGTCCCTG
Mutant_sequence:	TCGCCCGGGTGAGCAACCTGATACCTGACATTAGTCCCTG
---------------------------------------------------
Pair	27
Wild_sequence:	GCCCAAGGGCATTCCAATGTCCTCTACCACTTTACGGCTC
Mutant_sequence:	GCCCAAGGGCATTCCAATGTCCTCTACCACTTTACGTCTC
---------------------------------------------------
Pair	28
Wild_sequence:	GGCACAGTGAAATGCAACTATAATGCTAATACGTAAACGC
Mutant_sequence:	GGCACAGTGAATTGCAACTATAATGCTAATACGTAAACGC
---------------------------------------------------
Pair	29
Wild_sequence:	CTCGATACCCCCCTATCCCATCTTCTATCCGATGGTGGCC
Mutant_sequence:	CTCGATACCCCCCTACCCCATCTTCTATCCGATGGTGGCC
---------------------------------------------------
Pair	30
Wild_sequence:	GCGACGGTTTGGTCAAGTTCGTGTGCCACTTAGTGAACAT
Mutant_sequence:	GCGACGGTTTGGTCAAGTTCGTGTGCCACTTAGTGATCAT
---------------------------------------------------
Pair	31
Wild_sequence:	CATATGGACCAGTCGGCCGGATGATCCGTTTTTACCGTCC
Mutant_sequence:	CATATGGACCAGTCGGCCAGATGATCCGTTTTTACCGTCC
---------------------------------------------------
Pair	32
Wild_sequence:	TGGATTCGAGTGCGTCAACAAGACCTTCAATGATCAAGCT
Mutant_sequence:	TGGATTCGAGTGCGTCAACAAGACCTTCAATAATCAAGCT
---------------------------------------------------
Pair	33
Wild_sequence:	CTCGACACTAGCTATCATGTCACTACGGACCCATTGACCC
Mutant_sequence:	CTCGACACTAGCTATCATGTCACTACGGACCCATAGACCC
---------------------------------------------------
Pair	34
Wild_sequence:	TGGTATGGGGTCGAGATGTTCCTTAATTACCTAGATTGTT
Mutant_sequence:	TGGTGTGGGGTCGAGATGTTCCTTAATTACCTAGATTGTT
---------------------------------------------------
Pair	35
Wild_sequence:	CGAACCGATAATTTGGAGGAGGATGCGGGAGATCGCGCCA
Mutant_sequence:	CGAACCGATAATTTGGAGGAGGATGCGGGAGAACGCGCCA
---------------------------------------------------
Pair	36
Wild_sequence:	AGTAAGCGTGCATCAGATGTAGACGCTCTCTCAATCATCT
Mutant_sequence:	AGTAAGCGTGCATCAGATGTAGACGCTTTCTCAATCATCT
---------------------------------------------------
Pair	37
Wild_sequence:	TTATACGAAGCAAGACGATAAGTTTGGCAGCGTTGGTTAC
Mutant_sequence:	TTATACGAAGCAAGACGATAACTTTGGCAGCGTTGGTTAC
---------------------------------------------------
Pair	38
Wild_sequence:	CCCCCCTTGGAGCATCATGGTATCGGATCAGCAGTATGAC
Mutant_sequence:	CCCCCCTTTGAGCATCATGGTATCGGATCAGCAGTATGAC
---------------------------------------------------
Pair	39
Wild_sequence:	GACCGTTGAGTTTAGGAGCCCTATAATGATTAGCACTCGA
Mutant_sequence:	GACCGTTGAGTTTAGGAGCCCTATAATTATTAGCACTCGA
---------------------------------------------------
Pair	40
Wild_sequence:	GTATATTCAGCTAAACAGTTGATCGGCTTTAACGTCATCC
Mutant_sequence:	GTATATTCTGCTAAACAGTTGATCGGCTTTAACGTCATCC
---------------------------------------------------
Pair	41
Wild_sequence:	ACAAGCCTCCCTGAGACTAAGGCACTGTTAAGCATCGCGT
Mutant_sequence:	ACAAGCCTCCCTGAGACTAAGGCAGTGTTAAGCATCGCGT
---------------------------------------------------
Pair	42
Wild_sequence:	CGTTGAGTGGTAGTTTTAGAACGGTTGCTATTGTCTGCGA
Mutant_sequence:	CGTTGAGTGGTAGTTTTAGAACGGTTGCTATTGTCTGCCA
---------------------------------------------------
Pair	43
Wild_sequence:	ATGACATCTACGCCATCGGCTGTTTGAGGAGATTATCGGT
Mutant_sequence:	ATGACATCTACGCCATCGACTGTTTGAGGAGATTATCGGT
---------------------------------------------------
Pair	44
Wild_sequence:	GTGGCGCATGGAGGCGATAGATTCTGTTTGAGACACAGCA
Mutant_sequence:	GTGGCGCATGGAGGCGACAGATTCTGTTTGAGACACAGCA
---------------------------------------------------
Pair	45
Wild_sequence:	TATCTCGGTATGAGAGGTAGACACTGAGTAGGTAGCATTA
Mutant_sequence:	TATCGCGGTATGAGAGGTAGACACTGAGTAGGTAGCATTA
---------------------------------------------------
Pair	46
Wild_sequence:	AGGGGCTCCAATGTAAAGAACAATTTCACGCCTGGTTCCC
Mutant_sequence:	AGGGGCTCCAATGGAAAGAACAATTTCACGCCTGGTTCCC
---------------------------------------------------
Pair	47
Wild_sequence:	TGGCATTCCCCATGAAGGGCTACTAAACGATTCAACCAAA
Mutant_sequence:	TGGCATTCCCCATGAAGGGCTACTAAACGATTCTACCAAA
---------------------------------------------------
Pair	48
Wild_sequence:	CAGCCCGCTGATACATCTGCACGGCTTGCGTTGACTAGGT
Mutant_sequence:	CAGCCCGCTGAGACATCTGCACGGCTTGCGTTGACTAGGT
---------------------------------------------------
Pair	49
Wild_sequence:	CACCAAGTGACAAAGGAACGCTCCTCTCCCAATACCTTTC
Mutant_sequence:	CACCAAGTGACAAAGGAACGCTCCTCTCCCAATAACTTTC
---------------------------------------------------
Pair	50
Wild_sequence:	GCCCCTCAGCAGTCTGTGCTGCCAATACCGCATGCTCTGT
Mutant_sequence:	GCCCCTCAGCAGTCTGTGCTGCCGATACCGCATGCTCTGT
---------------------------------------------------
Pair	51
Wild_sequence:	TTCAACCCTACCTGCACCGATTTGGACGGCAATATCGCGA
Mutant_sequence:	TTGAACCCTACCTGCACCGATTTGGACGGCAATATCGCGA
---------------------------------------------------
Pair	52
Wild_sequence:	CGACCTTCGTCTGGTGACGTAAGGCCGGGACTACAACACA
Mutant_sequence:	CGACCTTTGTCTGGTGACGTAAGGCCGGGACTACAACACA
---------------------------------------------------
Pair	53
Wild_sequence:	GTACCCAATGCTATGCTTGGAGGTTAAGTCACCAGGAGCT
Mutant_sequence:	GTAGCCAATGCTATGCTTGGAGGTTAAGTCACCAGGAGCT
---------------------------------------------------
Pair	54
Wild_sequence:	TTGTTCACCACATCTAAGACAATGCTCTACCACCTATTAA
Mutant_sequence:	TTGTCCACCACATCTAAGACAATGCTCTACCACCTATTAA
---------------------------------------------------
Pair	55
Wild_sequence:	ACAAATGGAATTATAGATCGTCTTAGTTAGCTAGCCAGTC
Mutant_sequence:	ACAAATGGAATTATAGATCGTCTTAGTTACCTAGCCAGTC
---------------------------------------------------
Pair	56
Wild_sequence:	TTAGAACGATAGCTTTAGTATTCGAGGCATGAAAGTACAA
Mutant_sequence:	TTAGAACGATAGCTTTAGTATTCGAGGCATGAAAGTACGA
---------------------------------------------------
Pair	57
Wild_sequence:	GGTCTATTTTCGTAAAGGTTGCGATTATACGGCCTTCTAA
Mutant_sequence:	GGTCTATTTTCGTAAAGGATGCGATTATACGGCCTTCTAA
---------------------------------------------------
Pair	58
Wild_sequence:	CGCTCGTCACTATTCGCCATTGTGTGGCGCACACAAGATC
Mutant_sequence:	CGCTCGTCACTAATCGCCATTGTGTGGCGCACACAAGATC
---------------------------------------------------
Pair	59
Wild_sequence:	ACGCAGGCCGTAAAAGTGTAACTAGAGCTCCCGCAGTTTC
Mutant_sequence:	ACGCAGGCCGTAAAAGTGTGACTAGAGCTCCCGCAGTTTC
---------------------------------------------------
Pair	60
Wild_sequence:	GCGGTGTAACAACCTCGCGCCCCAGGTGAAAAGCTGTAAC
Mutant_sequence:	GCGGTGTAATAACCTCGCGCCCCAGGTGAAAAGCTGTAAC
---------------------------------------------------
Pair	61
Wild_sequence:	TGCACGTAACTAGAACTCCTTCGTCCCGAACCCAAGCCAA
Mutant_sequence:	TGCACGTAACTAGAACTCCTTCGTCCCGAACCCAATCCAA
---------------------------------------------------
Pair	62
Wild_sequence:	TGAATCAAGGTAGCATCTGCGACCTGTTGCCGTGGGTAAA
Mutant_sequence:	TGAATCAAGGTAGAATCTGCGACCTGTTGCCGTGGGTAAA
---------------------------------------------------
Pair	63
Wild_sequence:	GCATCCCAATTTCTAGGGACAGCTGTGGAGTGGGTTAGTC
Mutant_sequence:	TCATCCCAATTTCTAGGGACAGCTGTGGAGTGGGTTAGTC
---------------------------------------------------
Pair	64
Wild_sequence:	AGAACCTTGACAGGCAAATGGATGCGCGACAGGCGTCGAT
Mutant_sequence:	AGAACCTTGACAGGCAAATGGATGCGCGACAGGCGTTGAT
---------------------------------------------------
Pair	65
Wild_sequence:	GTCAGAGGCGTATGTAAGAACTATCCCCGACTAATGAGCC
Mutant_sequence:	GTCAGAGGCGTATGTAAGAACTATACCCGACTAATGAGCC
---------------------------------------------------
Pair	66
Wild_sequence:	TGCATGCAAGTCGACCCCTGGACCCCCGGGCAGCCCGACT
Mutant_sequence:	TGCATGCAAGTCGACCCCTGGACCGCCGGGCAGCCCGACT
---------------------------------------------------
Pair	67
Wild_sequence:	TTGGAATTGTTCGATGGTCGTCACAGTGCGAGATTATGTA
Mutant_sequence:	TTGGAATTGTTCGATGGTCGTCGCAGTGCGAGATTATGTA
---------------------------------------------------
Pair	68
Wild_sequence:	TGCTATCGTTCCTTGATTTACACCATCGGTCCAGTGGGGA
Mutant_sequence:	TGCTATCGTTCCTTGATTTAAACCATCGGTCCAGTGGGGA
---------------------------------------------------
Pair	69
Wild_sequence:	TCCAAGCGTGCCAGAGCTCCAAAACTCGTAAGGATTCCTA
Mutant_sequence:	TCCAAGTGTGCCAGAGCTCCAAAACTCGTAAGGATTCCTA
---------------------------------------------------
Pair	70
Wild_sequence:	GTCGCCTAAAGCGCATGAAACTAGAACAGAGCCTCACCAC
Mutant_sequence:	GTCGCCTAAAGCACATGAAACTAGAACAGAGCCTCACCAC
---------------------------------------------------
Pair	71
Wild_sequence:	TTCCATCGAGAAATCGAATCTGTACTCTCATCGCTGGACC
Mutant_sequence:	TTCCATCGAGATATCGAATCTGTACTCTCATCGCTGGACC
---------------------------------------------------
Pair	72
Wild_sequence:	TGCTAGATTTCGTCGCTCACCTCGGAATGATTTTCTCACG
Mutant_sequence:	TGCTAGTTTTCGTCGCTCACCTCGGAATGATTTTCTCACG
---------------------------------------------------
Pair	73
Wild_sequence:	TTTAGGATGAGTTCCGGAAAGCTGGAAGCCATTCACTCTG
Mutant_sequence:	TTTAGGATGAGTTCCGGAAAGCTGGAAGCCATTCACTCTT
---------------------------------------------------
Pair	74
Wild_sequence:	TGCATATGAAGATCGGACCCCCGAGAGGCAACCGAAGGGG
Mutant_sequence:	TGCATATGAAGATCGGACCCCCGAGAGGCAACCGAAAGGG
---------------------------------------------------
Pair	75
Wild_sequence:	GGAGCTAATAGTCGTGCTGGTTTGTGTACCTACTAGCTTC
Mutant_sequence:	GGAGCTAATAGTCGTGCTGGTTTGTGAACCTACTAGCTTC
---------------------------------------------------
Pair	76
Wild_sequence:	AATAAAATATAGTATGAGTACTCGTATTGGAGCTATGGCG
Mutant_sequence:	AATAAAATATAGTATGAGTACTCGTATTGGAGCTAAGGCG
---------------------------------------------------
Pair	77
Wild_sequence:	TGCTTGCCGCGAAACTACACATTCTTGTGTAACGGGCACG
Mutant_sequence:	TACTTGCCGCGAAACTACACATTCTTGTGTAACGGGCACG
---------------------------------------------------
Pair	78
Wild_sequence:	ATTAGACTCCCCTTTGAGCGAATGGAATAGCAGATGTGTC
Mutant_sequence:	AGTAGACTCCCCTTTGAGCGAATGGAATAGCAGATGTGTC
---------------------------------------------------
Pair	79
Wild_sequence:	GAACAGGGTGATGGCGCTATTCATCGATTTATAAACGCCC
Mutant_sequence:	GAACTGGGTGATGGCGCTATTCATCGATTTATAAACGCCC
---------------------------------------------------
Pair	80
Wild_sequence:	GTACGGTGTAGCGAGGGAAGCGGGCAAGGAAACGTGACAC
Mutant_sequence:	GTACGTTGTAGCGAGGGAAGCGGGCAAGGAAACGTGACAC
---------------------------------------------------
Pair	81
Wild_sequence:	CCTATAGTTAAATGGTTTTCTAATCAGCATATTGTAGAGG
Mutant_sequence:	CCTATAGTTAAATGGTTTTCTAATCAGCATATTGTAGAGC
---------------------------------------------------
Pair	82
Wild_sequence:	AGGCGCGGCGCACCGTTGATCTAGATAAATGCACCTTCGC
Mutant_sequence:	TGGCGCGGCGCACCGTTGATCTAGATAAATGCACCTTCGC
---------------------------------------------------
Pair	83
Wild_sequence:	GGTAACCTTCTGCACGCGCCTTCGCCTTAAGCACGTTCTA
Mutant_sequence:	GGTAACCTTCTGCACGCGCCTTCGCCTTAAGCACTTTCTA
---------------------------------------------------
Pair	84
Wild_sequence:	TATACCAAAGAATGTATTTGGATCCGGGTTGGGCAGGCCA
Mutant_sequence:	TACACCAAAGAATGTATTTGGATCCGGGTTGGGCAGGCCA
---------------------------------------------------
Pair	85
Wild_sequence:	CAGTCGGCCCAGTAATGGGCTCGCACACTTCTGTAGTCTA
Mutant_sequence:	CAGTCGGCCCAGTCATGGGCTCGCACACTTCTGTAGTCTA
---------------------------------------------------
Pair	86
Wild_sequence:	CAACAAATCCGAATGCTCGATAATGCTCCACACCCAACGA
Mutant_sequence:	CAACAAATCCGAATGCTCGATAGTGCTCCACACCCAACGA
---------------------------------------------------
Pair	87
Wild_sequence:	GCCGGATCAGAGCATAAGCAGCGAGTGACTCCTTTTTGTA
Mutant_sequence:	GCCGGATCAGAGCATAAGCAGCGAGTGACTCCTTTTTGTC
---------------------------------------------------
Pair	88
Wild_sequence:	TTTAACAGATTCCAGAATGGGGAATACGTGGAGGTGTGAA
Mutant_sequence:	TCTAACAGATTCCAGAATGGGGAATACGTGGAGGTGTGAA
---------------------------------------------------
Pair	89
Wild_sequence:	CGTCACCTCTGGACGAGTAATGCAAAGGCTGTGTAGATGA
Mutant_sequence:	CGTCACCTCTGGTCGAGTAATGCAAAGGCTGTGTAGATGA
---------------------------------------------------
Pair	90
Wild_sequence:	TGTCTCTAGCGGGTTCTAGCAAGCCGCGATACTGCAACTC
Mutant_sequence:	TGTCTCTAGCGGGTTCTAGCAAGCCGCGATACCGCAACTC
---------------------------------------------------
Pair	91
Wild_sequence:	TTTAACGAAGCGAAATGCAACGTGACCACCTCTTACAGTG
Mutant_sequence:	TTTAACAAAGCGAAATGCAACGTGACCACCTCTTACAGTG
---------------------------------------------------
Pair	92
Wild_sequence:	GATTCCGAGCAAGAGTGCCAAACGCCAATTGATAGAATCG
Mutant_sequence:	GATTCCGAGCAAGAGTGCCAAACGCCAATTGATAGAATTG
---------------------------------------------------
Pair	93
Wild_sequence:	TATCAGACCACCTCATAATATACGTGTTTTGTGATAGGAG
Mutant_sequence:	TATCAGACCACCTCATAATATACGTGTTTTGAGATAGGAG
---------------------------------------------------
Pair	94
Wild_sequence:	TAGGATGCGCTGACCTCCCCGACGAGTTGCACAATTGTAG
Mutant_sequence:	TAGGATGCGCTGACCTCCCCGACGAGTTGCACAAATGTAG
---------------------------------------------------
Pair	95
Wild_sequence:	TCCCATTGCAGACCGTACACAGTCATCTAGATGCTACGCG
Mutant_sequence:	TCCCATTGCAGACCGTACTCAGTCATCTAGATGCTACGCG
---------------------------------------------------
Pair	96
Wild_sequence:	TGTTTCTAACTAGGTTCGACCCCAGTTCCTGGTTACGGCT
Mutant_sequence:	TGTTTCTAGCTAGGTTCGACCCCAGTTCCTGGTTACGGCT
---------------------------------------------------
Pair	97
Wild_sequence:	GGCAGAAACGCTACGTCGTTCCGAATACTTTTGAGTTGGT
Mutant_sequence:	GGCAGAAATGCTACGTCGTTCCGAATACTTTTGAGTTGGT
---------------------------------------------------
Pair	98
Wild_sequence:	ATATTGTTCTGCAGTTCTTTGTTGCGACACTTCTTTGGTA
Mutant_sequence:	ATATTGTTATGCAGTTCTTTGTTGCGACACTTCTTTGGTA
---------------------------------------------------
Pair	99
Wild_sequence:	AAGGGGTTCACGCAATGTCTGTGATCTGGGTTTGGCTCTC
Mutant_sequence:	AAGGGGTTCACGCAATGTATGTGATCTGGGTTTGGCTCTC
---------------------------------------------------
Pair	100
Wild_sequence:	GGTATCTAAAGCTTCAGAAGAGCTAAAGGCTATATTGTTC
Mutant_sequence:	GGTATCTAAAGCTTCAGAAGAGCTAAAGGCTAGATTGTTC
---------------------------------------------------
